# Supplementary material for: A case report of a young woman with pulmonary emboli and a right coronary artery-to-coronary sinus fistula
Source: Eur Heart J Case Rep. 2024 Mar 15;8(4):ytae130. doi: 10.1093/ehjcr/ytae130 (PMC10986395; doi:10.1093/ehjcr/ytae130)
Supplement: ytae130_Supplementary_Data [file ytae130_supplementary_data.zip]

Archive with 5 entries (5 files):
- Inline_Video_1.mp4
- Inline_Video_2.mp4
- Inline_Video_3.mp4
- Supp_Video_4.mp4
- Supp_Video_5.mp4
